# Supplementary material for: A deep learning-based model for detecting depression in senior population
Source: Front Psychiatry. 2022 Nov 7;13:1016676. doi: 10.3389/fpsyt.2022.1016676 (PMC9677587; doi:10.3389/fpsyt.2022.1016676)
Supplement: Supplementary file 1 [file Table_1.XLSX]

## Sheet: Sheet1
Number	Gender	Age	BMI	Proportion	Standrad Reference	HAMD
JK0032	女	51	21.7738	0.419849	healthy	0
JK0034	女	55	20.3125	0.61339	healthy	0
JK0040	男	51	27.143	0.593212	healthy	0
JK0046	男	65	27.7177	0.710728	healthy	0
JK0095	女	50	Unknow	0.279229	healthy	0
JK0203	女	50	27.0552	0.837658	healthy	0
JK0221	女	50	27.8852	0.554387	healthy	0
JK0228	女	60	22.6562	0.240201	healthy	0
JK0378	女	55	25.3906	0.239549	healthy	0
JK0385	男	63	27.0062	0.351786	healthy	0
JK0396	男	57	22.5981	0.152798	healthy	0
JK0402	女	55	21.7079	0.416057	healthy	0
JK0405	男	50	24.4193	0.456711	healthy	0
JK0406	女	56	24.974	0.524972	healthy	0
JK0414	男	50	20.0617	0.264356	healthy	0
JK0417	女	62	22.0386	0.291836	healthy	0
JK0418	男	65	23.7812	0.393568	healthy	0
JK0426	男	51	27.7778	0.558822	healthy	0
JK0427	男	58	23.7812	0.0764162	healthy	0
JK0428	男	59	21.5451	0.110893	healthy	0
JK0431	男	60	21.6049	0.269487	healthy	0
JK0433	男	61	26.7755	0.0741596	healthy	0
JK0434	女	60	21.3675	0.294637	healthy	0
JK0435	女	60	26.2917	0.244606	healthy	0
JK0442	女	62	22.5827	0.272052	healthy	0
JK0446	女	65	24.7409	0.452692	healthy	0
JK0447	男	65	24.2215	0.265152	healthy	0
JK0448	男	57	26.7949	0.642697	healthy	0
JK0508	女	53	22.0317	0.437001	healthy	0
JK0510	女	58	30.8185	0.241843	healthy	0
JK0519	女	50	22.0317	0.63394	healthy	0
JK0522	女	60	23.0112	0.407396	healthy	0
JK0523	男	57	24.6914	0.564339	healthy	0
JK0527	女	57	23.8751	0.320133	healthy	0
JK0529	男	57	23.8367	0.776751	healthy	0
JK0201	女	53	22.8625	0.525794	healthy	1
JK0505	女	63	21.5645	0.749278	healthy	1
JK0509	女	63	20.3125	0.464867	healthy	1
JK0391	男	60	23.7654	0.210794	healthy	2
JK0439	女	63	19.4734	0.365415	healthy	2
JK0129	女	51	25.1039	0.855909	healthy	3
JK0142	女	54	26.0375	0.182721	healthy	3
JK0215	女	58	25.7778	0.532729	healthy	3
JK0495	女	63	25.5937	0.511053	healthy	3
JK0451	女	56	24.0346	0.52215	healthy	5
JK0483	女	62	24.2188	0.25852	healthy	5
JK0440	女	65	24.6094	0.062281	healthy	6
xbc12	女	56	18.9866	0.849773	depressed	9
DS0012	男	58	25.3906	0.831031	depressed	10
DS0034	男	64	25.2493	0.869514	depressed	10
xxbc010	男	62	24.3865	0.946202	depressed	10
DS0015	男	59	24.6914	0.877066	depressed	11
DS0017	女	51	23.1405	0.755502	depressed	11
DS0041	女	60	25.9645	0.843437	depressed	11
JK0274	男	55	24.2215	0.877482	depressed	12
DJ0011	男	59	24.6914	0.812433	depressed	13
DM0005	男	57	24.7555	0.679439	depressed	13
xbc03	男	62	27.0051	0.77315	depressed	13
DM0008	女	50	22.0386	0.678615	depressed	14
DS0013	男	57	27.6095	0.586119	depressed	14
JK0162	女	58	22.0604	0.460101	depressed	14
JK0441	男	62	20.7612	0.447712	depressed	14
xbc11	女	61	24.0882	0.515564	depressed	14
DS0035	女	62	20.8325	0.876986	depressed	15
DS0036	女	60	21.2306	0.852509	depressed	15
xbc02	女	65	23.03	0.633475	depressed	16
DS0030	女	58	23.3887	0.928015	depressed	17
xbc05	男	61	22.0581	0.693	depressed	17
xxbc012	男	61	25.1429	0.862429	depressed	17
DS0037	女	63	20.984	0.715607	depressed	18
DS0038	女	61	26.1427	0.883479	depressed	18
DS0039	女	60	24.3046	0.705284	depressed	18
JK0154	女	59	23.4375	0.120203	depressed	18
xbc19	男	65	18.2531	0.707691	depressed	18
DS0025	女	54	22.8374	0.750863	depressed	19
xbc16	女	61	20.2395	0.58576	depressed	19
xbc18	男	63	20.2449	0.847978	depressed	19
DS0010	男	53	26.2346	0.09836	depressed	20
DS0024	女	58	21.3068	0.706644	depressed	20
xbc06	女	63	24.6904	0.934225	depressed	20
DD0002	女	57	19.721	0.916378	depressed	22
DS0009	男	52	25.6896	0.731563	depressed	22
DS0023	女	51	21.8871	0.756958	depressed	22
DS0032	男	62	25.1429	0.932234	depressed	22
DS0019	女	50	23.1834	0.849548	depressed	23
DS0021	女	52	22.4323	0.348937	depressed	23
xbc01	女	58	22.719	0.63774	depressed	23
DS0016	男	51	21.2228	0.950306	depressed	24
DS0026	女	50	27.3909	0.772116	depressed	24
xbc08	女	51	28.578	0.867782	depressed	24
DS0027	女	51	24.7252	0.975512	depressed	25
xbc17	女	60	17.9982	0.4884	depressed	25
DD0001	女	66	19.6506	0.69769	depressed	26
DS0014	男	50	25.0593	0.843028	depressed	26
xbc10	女	50	24.5243	0.435893	depressed	26
DD0003	女	64	19.4734	0.532041	depressed	27
DS0029	女	56	21.0772	0.733757	depressed	27
DS0031	男	60	23.7196	0.794415	depressed	27
DS0040	女	60	23.4375	0.938884	depressed	29
DS0011	男	54	24.2215	0.85387	depressed	33
DS0042	女	61	24.8358	0.517285	depressed	33
DM0007	女	56	22.2063	0.73823	depressed	34
DS0022	女	53	21.4844	0.823614	depressed	34
